# Supplementary material for: Explainable artificial intelligence to identify follicles that optimize clinical outcomes during assisted conception
Source: Nat Commun. 2025 Jan 8;16:296. doi: 10.1038/s41467-024-55301-y (PMC11711444; doi:10.1038/s41467-024-55301-y)
Supplement: Supplementary file 4 — Source data [file 41467_2024_55301_MOESM4_ESM.xlsx]

## Sheet: Key
abbreviation	detail
mw	Mann-Whitney
_trues	that fulfill the rule condition
_falses	that do not fulfill the rule condition
iqr	inter-quartile range
lq	lower quartile
uq	upper quartile
P4	progesterone
DoT	day of trigger
DF	degrees of freedom

## Sheet: Figure 4a
rule	test_type	mw_estimate	mw_ci_l	mw_ci_u	pvalue	n	n_trues	n_falses	mean_trues	sd_trues	median_trues	iqr_trues	lq_trues	uq_trues	iqr_trues_str	mean_falses	sd_falses	median_falses	iqr_falses	lq_falses	uq_falses	iqr_falses_str	median_diff	mean_diff
2≥17mm	mann-whitney-test	0.0333437	-0.0207983	0.0882583	0.228582	14140	13975	165	0.661305	0.412929	0.588235	0.433333	0.4	0.833333	0.40--0.83	0.662495	0.507454	0.571429	0.466667	0.333333	0.8	0.33--0.80	0.0168067	-0.00119011
3≥17mm	mann-whitney-test	0.101037	0.0833053	0.124981	1.20046e-22	14140	13178	962	0.669225	0.415619	0.6	0.416667	0.416667	0.833333	0.42--0.83	0.553014	0.377091	0.5	0.396577	0.317708	0.714286	0.32--0.71	0.1	0.116212
2≥18mm	mann-whitney-test	0.0624876	0.0363098	0.0857461	1.20857e-06	14140	13446	694	0.664415	0.414327	0.590909	0.424242	0.409091	0.833333	0.41--0.83	0.601331	0.406043	0.51788	0.416667	0.333333	0.75	0.33--0.75	0.0730291	0.0630841
3≥18mm	mann-whitney-test	0.0717179	0.0594825	0.0877168	9.73017e-24	14140	11824	2316	0.673679	0.412758	0.6	0.418011	0.416667	0.834677	0.42--0.83	0.598215	0.415485	0.524522	0.394624	0.355376	0.75	0.36--0.75	0.0754785	0.0754644

## Sheet: Figure 4b (13-18mm)
rule	test_type	mw_estimate	mw_ci_l	mw_ci_u	pvalue	n	n_trues	n_falses	mean_trues	sd_trues	median_trues	iqr_trues	lq_trues	uq_trues	iqr_trues_str	mean_falses	sd_falses	median_falses	iqr_falses	lq_falses	uq_falses	iqr_falses_str	median_diff	mean_diff
≥0.05	mann-whitney-test	0.0576416	-0.0133797	0.133319	0.124521	14140	14040	100	0.660981	0.411241	0.588235	0.433333	0.4	0.833333	0.40--0.83	0.708839	0.713832	0.571429	0.547619	0.285714	0.833333	0.29--0.83	0.0168067	-0.047858
≥0.10	mann-whitney-test	0.119024	0.0649574	0.170596	3.76371e-05	14140	13999	141	0.661769	0.411446	0.588235	0.427928	0.405405	0.833333	0.41--0.83	0.616622	0.626561	0.454545	0.441558	0.285714	0.727273	0.29--0.73	0.13369	0.045147
≥0.15	mann-whitney-test	0.117368	0.0857102	0.147429	2.2697e-13	14140	13736	404	0.664376	0.412675	0.592593	0.423684	0.40965	0.833333	0.41--0.83	0.55739	0.449345	0.478151	0.4	0.3	0.7	0.30--0.70	0.114441	0.106986
≥0.20	mann-whitney-test	0.130122	0.107921	0.155431	6.11947e-27	14140	13468	672	0.667785	0.414027	0.6	0.41954	0.413793	0.833333	0.41--0.83	0.531729	0.394824	0.466667	0.366667	0.3	0.666667	0.30--0.67	0.133333	0.136056
≥0.25	mann-whitney-test	0.12944	0.111122	0.147855	9.28223e-47	14140	12919	1221	0.673801	0.416685	0.6	0.416667	0.416667	0.833333	0.42--0.83	0.529251	0.360702	0.47619	0.350877	0.315789	0.666667	0.32--0.67	0.12381	0.14455
≥0.30	mann-whitney-test	0.120844	0.106903	0.133329	1.20086e-68	14140	11735	2405	0.684395	0.421664	0.609756	0.428571	0.428571	0.857143	0.43--0.86	0.548724	0.354371	0.5	0.366667	0.333333	0.7	0.33--0.70	0.109756	0.135671
≥0.35	mann-whitney-test	0.118031	0.107099	0.128739	3.7601e-89	14140	10428	3712	0.69669	0.427704	0.625	0.436583	0.433333	0.869916	0.43--0.87	0.561954	0.355055	0.5	0.366667	0.333333	0.7	0.33--0.70	0.125	0.134736
≥0.40	mann-whitney-test	0.123767	0.111147	0.13339	2.44697e-110	14140	9078	5062	0.713146	0.439278	0.636364	0.450292	0.444444	0.894737	0.44--0.89	0.568374	0.345828	0.5	0.336364	0.363636	0.7	0.36--0.70	0.136364	0.144772
≥0.45	mann-whitney-test	0.111171	0.100018	0.123766	9.5833e-93	14140	6931	7209	0.728404	0.44959	0.651163	0.454545	0.454545	0.909091	0.45--0.91	0.596821	0.365513	0.538462	0.375	0.375	0.75	0.38--0.75	0.112701	0.131583
≥0.50	mann-whitney-test	0.124992	0.111117	0.133945	8.92235e-103	14140	5819	8321	0.749036	0.466997	0.666667	0.494048	0.458333	0.952381	0.46--0.95	0.599977	0.360293	0.545455	0.365385	0.384615	0.75	0.38--0.75	0.121212	0.149059
≥0.55	mann-whitney-test	0.133965	0.121793	0.148195	7.8209e-88	14140	3646	10494	0.781207	0.488608	0.695652	0.521441	0.478559	1	0.48--1.00	0.619666	0.376085	0.558633	0.381336	0.392857	0.774194	0.39--0.77	0.13702	0.161541
≥0.60	mann-whitney-test	0.143952	0.126631	0.164292	2.93508e-62	14140	2173	11967	0.811216	0.522251	0.722222	0.5	0.5	1	0.50--1.00	0.6341	0.385128	0.571429	0.4	0.4	0.8	0.40--0.80	0.150794	0.177116
≥0.65	mann-whitney-test	0.166612	0.142887	0.183302	1.29781e-54	14140	1528	12612	0.840829	0.55223	0.75	0.593182	0.5	1.09318	0.50--1.09	0.639571	0.388567	0.571429	0.4	0.4	0.8	0.40--0.80	0.178571	0.201258
≥0.70	mann-whitney-test	0.177498	0.15075	0.201973	1.80064e-40	14140	1002	13138	0.859807	0.569775	0.75	0.625	0.5	1.125	0.50--1.12	0.646181	0.395749	0.578947	0.4	0.4	0.8	0.40--0.80	0.171053	0.213626

## Sheet: Figure 4b (15-18mm)
rule	test_type	mw_estimate	mw_ci_l	mw_ci_u	pvalue	n	n_trues	n_falses	mean_trues	sd_trues	median_trues	iqr_trues	lq_trues	uq_trues	iqr_trues_str	mean_falses	sd_falses	median_falses	iqr_falses	lq_falses	uq_falses	iqr_falses_str	median_diff	mean_diff
≥0.05	mann-whitney-test	0.100041	0.0666821	0.136356	2.1833e-08	14140	13817	323	0.66332	0.41249	0.590909	0.424242	0.409091	0.833333	0.41--0.83	0.57573	0.472068	0.5	0.427083	0.322917	0.75	0.32--0.75	0.0909091	0.0875895
≥0.10	mann-whitney-test	0.131975	0.107228	0.158314	5.31386e-25	14140	13543	597	0.667301	0.414098	0.6	0.421569	0.411765	0.833333	0.41--0.83	0.525609	0.391425	0.465116	0.358974	0.307692	0.666667	0.31--0.67	0.134884	0.141692
≥0.15	mann-whitney-test	0.133325	0.117593	0.14995	1.0628e-59	14140	12656	1484	0.678128	0.420159	0.6	0.426799	0.419355	0.846154	0.42--0.85	0.517971	0.325203	0.47913	0.345238	0.321429	0.666667	0.32--0.67	0.12087	0.160157
≥0.20	mann-whitney-test	0.138904	0.125008	0.151793	2.3644e-101	14140	11588	2552	0.692487	0.428843	0.615385	0.438095	0.428571	0.866667	0.43--0.87	0.519796	0.301338	0.5	0.333333	0.333333	0.666667	0.33--0.67	0.115385	0.172691
≥0.25	mann-whitney-test	0.138882	0.127291	0.150038	2.04614e-135	14140	9880	4260	0.714461	0.444632	0.636364	0.452107	0.444444	0.896552	0.44--0.90	0.53807	0.298417	0.5	0.316667	0.35	0.666667	0.35--0.67	0.136364	0.176391
≥0.30	mann-whitney-test	0.141451	0.129786	0.151556	4.48015e-147	14140	7289	6851	0.748329	0.47037	0.666667	0.475962	0.461538	0.9375	0.46--0.94	0.568747	0.319349	0.52381	0.339286	0.375	0.714286	0.38--0.71	0.142857	0.179582
≥0.35	mann-whitney-test	0.160788	0.147956	0.169618	1.90492e-158	14140	5402	8738	0.785405	0.49666	0.692308	0.513919	0.486081	1	0.49--1.00	0.584607	0.331145	0.538462	0.352381	0.380952	0.733333	0.38--0.73	0.153846	0.200798
≥0.40	mann-whitney-test	0.177651	0.166648	0.191915	8.56889e-154	14140	4102	10038	0.818074	0.521663	0.727273	0.5	0.5	1	0.50--1.00	0.597262	0.340975	0.55	0.365385	0.384615	0.75	0.38--0.75	0.177273	0.220812
≥0.45	mann-whitney-test	0.199933	0.181045	0.214262	1.44377e-122	14140	2563	11577	0.856853	0.546065	0.75	0.6	0.5	1.1	0.50--1.10	0.61803	0.364892	0.5625	0.377778	0.4	0.777778	0.40--0.78	0.1875	0.238823
≥0.50	mann-whitney-test	0.212089	0.194435	0.229228	4.5146e-112	14140	2121	12019	0.877493	0.562901	0.777778	0.642857	0.5	1.14286	0.50--1.14	0.623171	0.369024	0.571429	0.377778	0.4	0.777778	0.40--0.78	0.206349	0.254322
≥0.55	mann-whitney-test	0.25003	0.225491	0.277762	2.69074e-82	14140	1130	13010	0.929951	0.588863	0.833333	0.666667	0.555556	1.22222	0.56--1.22	0.637987	0.38665	0.571429	0.4	0.4	0.8	0.40--0.80	0.261905	0.291964
≥0.60	mann-whitney-test	0.275115	0.24209	0.312691	4.17519e-49	14140	591	13549	0.970928	0.630155	0.875	0.704404	0.568323	1.27273	0.57--1.27	0.647814	0.396651	0.578947	0.4	0.4	0.8	0.40--0.80	0.296053	0.323114
≥0.65	mann-whitney-test	0.312503	0.266639	0.357163	3.09094e-41	14140	429	13711	1.02281	0.680579	0.9	0.761905	0.571429	1.33333	0.57--1.33	0.650008	0.39774	0.583333	0.409524	0.4	0.809524	0.40--0.81	0.316667	0.372805
≥0.70	mann-whitney-test	0.321292	0.258332	0.380954	2.4007e-25	14140	259	13881	1.02651	0.691927	1	0.842857	0.585714	1.42857	0.59--1.43	0.654505	0.404071	0.583333	0.418182	0.4	0.818182	0.40--0.82	0.416667	0.372008

## Sheet: Figure 5a
	live birth rate
mean follicle size (mm)	mean	upper 95% CI	lower 95% CI
6.82353	0.375442	0.439838	0.311045
7.16273	0.372343	0.433868	0.310818
7.50193	0.369255	0.427927	0.310583
7.84114	0.366176	0.422017	0.310336
8.18034	0.363109	0.416141	0.310077
8.51954	0.360052	0.4103	0.309804
8.85874	0.357007	0.404499	0.309515
9.19795	0.353972	0.398738	0.309206
9.53715	0.350949	0.393023	0.308876
9.87635	0.347938	0.387356	0.30852
10.2156	0.344938	0.381743	0.308133
10.5548	0.34195	0.376189	0.307712
10.894	0.338975	0.370702	0.307248
11.2332	0.336012	0.365291	0.306732
11.5724	0.333061	0.359969	0.306153
11.9116	0.330123	0.35475	0.305496
12.2508	0.327198	0.349655	0.304741
12.59	0.324286	0.344712	0.303859
12.9292	0.321387	0.339958	0.302815
13.2684	0.318501	0.33544	0.301562
13.6076	0.315629	0.331217	0.300042
13.9468	0.312771	0.327354	0.298188
14.286	0.309926	0.323914	0.295939
14.6252	0.307096	0.320936	0.293256
14.9644	0.304279	0.31842	0.290138
15.3036	0.301477	0.316327	0.286627
15.6428	0.298689	0.314589	0.282788
15.982	0.295915	0.313134	0.278696
16.3212	0.293156	0.311894	0.274418
16.6604	0.290412	0.310816	0.270009
16.9996	0.287683	0.309856	0.26551
17.3388	0.284969	0.308985	0.260952
17.678	0.282269	0.308178	0.25636
18.0172	0.279585	0.30742	0.251751
18.3564	0.276916	0.306696	0.247137
18.6956	0.274263	0.305997	0.242529
19.0348	0.271625	0.305316	0.237934
19.374	0.269003	0.304647	0.233358
19.7132	0.266396	0.303986	0.228806
20.0524	0.263805	0.303328	0.224282
20.3916	0.26123	0.302672	0.219788
20.7308	0.258671	0.302014	0.215328
21.07	0.256128	0.301354	0.210902
21.4092	0.253601	0.300688	0.206513
21.7484	0.25109	0.300017	0.202162
22.0876	0.248595	0.29934	0.19785
22.4268	0.246116	0.298654	0.193578
22.766	0.243654	0.29796	0.189348
23.1052	0.241208	0.297258	0.185159
23.4444	0.238779	0.296545	0.181012

## Sheet: Figure 5b
	live birth rate
in 13-18mm (%)	mean	upper 95% CI	lower 95% CI
0	0.282895	0.323557	0.242233
2.04082	0.284034	0.323067	0.245002
4.08163	0.285177	0.322584	0.247769
6.12245	0.286321	0.322108	0.250535
8.16327	0.287469	0.321641	0.253297
10.2041	0.288619	0.321186	0.256052
12.2449	0.289772	0.320746	0.258798
14.2857	0.290927	0.320324	0.261531
16.3265	0.292086	0.319924	0.264247
18.3673	0.293246	0.319552	0.266941
20.4082	0.29441	0.319214	0.269605
22.449	0.295576	0.318918	0.272234
24.4898	0.296744	0.318674	0.274815
26.5306	0.297916	0.318494	0.277337
28.5714	0.299089	0.318393	0.279786
30.6122	0.300266	0.318391	0.282141
32.6531	0.301445	0.318508	0.284381
34.6939	0.302626	0.318773	0.28648
36.7347	0.30381	0.319212	0.288408
38.7755	0.304997	0.319855	0.290138
40.8163	0.306186	0.320728	0.291644
42.8571	0.307378	0.321848	0.292907
44.898	0.308572	0.323222	0.293921
46.9388	0.309768	0.324843	0.294693
48.9796	0.310967	0.326696	0.295239
51.0204	0.312169	0.328754	0.295584
53.0612	0.313373	0.330991	0.295755
55.102	0.314579	0.33338	0.295779
57.1429	0.315788	0.335897	0.29568
59.1837	0.317	0.33852	0.295479
61.2245	0.318213	0.341233	0.295194
63.2653	0.31943	0.344021	0.294839
65.3061	0.320648	0.346872	0.294424
67.3469	0.321869	0.349777	0.293961
69.3878	0.323092	0.352729	0.293455
71.4286	0.324318	0.355722	0.292914
73.4694	0.325546	0.35875	0.292342
75.5102	0.326776	0.36181	0.291743
77.551	0.328009	0.364898	0.291121
79.5918	0.329244	0.368011	0.290477
81.6326	0.330481	0.371147	0.289815
83.6735	0.331721	0.374305	0.289137
85.7143	0.332963	0.377482	0.288444
87.7551	0.334207	0.380677	0.287737
89.7959	0.335453	0.383889	0.287018
91.8367	0.336702	0.387116	0.286288
93.8775	0.337953	0.390358	0.285547
95.9184	0.339206	0.393615	0.284797
97.9592	0.340461	0.396885	0.284037
100	0.341718	0.400167	0.28327

## Sheet: Figure 5c
Serum P4 on DoT (nmol/L)	Live Birth Rate			Mature Oocyte Yield
	Mean	SD	N	Mean	SD	N
<2	0.37037	0.487438	54	0.445565	0.228184	62
2-3	0.366972	0.484205	109	0.519551	0.299959	131
3-4	0.288462	0.455241	104	0.533224	0.298341	146
4-5	0.191781	0.396426	73	0.529319	0.213778	109
5-6	0.179487	0.388776	39	0.523837	0.297691	62
6-7	0.157895	0.374634	19	0.577664	0.234401	46
7-8	0.0714286	0.267261	14	0.526457	0.179514	42
>8	0.0666667	0.258199	15	0.462884	0.231355	48

## Sheet: Figure 5d
Number of families	1
Number of comparisons per family	9
Alpha	0.05
Dunnett's two-sided multiple comparisons test	Mean Diff.	95.00% CI of diff.	Below threshold?	Summary	Adjusted P Value
<2 vs. 2	0.5922	-0.5829 to 1.767	No	ns	0.6384
<2 vs. 3	-0.1014	-1.234 to 1.031	No	ns	>0.9999
<2 vs. 4	-0.5051	-1.649 to 0.6389	No	ns	0.7603
<2 vs. 5	-0.3938	-1.570 to 0.7824	No	ns	0.9248
<2 vs. 6	-0.9177	-2.199 to 0.3635	No	ns	0.2705
<2 vs. 7	-1.636	-2.969 to -0.3020	Yes	**	0.0085
<2 vs. 8	-1.88	-3.365 to -0.3955	Yes	**	0.006
<2 vs. 9	-2.686	-4.506 to -0.8653	Yes	***	0.0008
<2 vs. >9	-2.365	-3.782 to -0.9488	Yes	****	<0.0001
Test details	Mean 1	Mean 2	Mean Diff.	SE of diff.	n1	n2	q	DF
<2 vs. 2	3.689	3.097	0.5922	0.4441	56	144	1.333	985
<2 vs. 3	3.689	3.791	-0.1014	0.4281	56	193	0.2368	985
<2 vs. 4	3.689	4.194	-0.5051	0.4324	56	177	1.168	985
<2 vs. 5	3.689	4.083	-0.3938	0.4446	56	143	0.8858	985
<2 vs. 6	3.689	4.607	-0.9177	0.4843	56	86	1.895	985
<2 vs. 7	3.689	5.325	-1.636	0.504	56	71	3.245	985
<2 vs. 8	3.689	5.57	-1.88	0.5612	56	46	3.35	985
<2 vs. 9	3.689	6.375	-2.686	0.6881	56	24	3.903	985
<2 vs. >9	3.689	6.055	-2.365	0.5354	56	55	4.418	985
